# Supplementary material for: How Light Modulates the Growth of Cyanidioschyzon merolae Cells by Changing the Function of Phycobilisomes
Source: Cells. 2023 May 26;12(11):1480. doi: 10.3390/cells12111480 (PMC10252272; doi:10.3390/cells12111480)
Supplement: Supplementary file 1 [file cells-12-01480-s001.zip]

Archive with 3 entries (2 files):
- cells-2358170-supplementary/
- cells-2358170-supplementary/Supplementary Figure S1.pdf
- cells-2358170-supplementary/Supplementary Table S1.pdf
